# Supplementary material for: Magnetic Solid-Phase Extraction Based on Silica and Graphene Materials for Sensitive Analysis of Emerging Contaminants in Wastewater with the Aid of UHPLC-Orbitrap-MS
Source: Molecules. 2023 Feb 28;28(5):2277. doi: 10.3390/molecules28052277 (PMC10005528; doi:10.3390/molecules28052277)
Supplement: Supplementary file 1 [file molecules-28-02277-s001.zip]

Archive with 1 entries (1 files):
- molecules-2193347-supplementary.pdf
